# Supplementary material for: Monitoring of Non-Maximum-Residue-Level Pesticides in Animal Feed: A Study from 2019 to 2023
Source: Toxics. 2024 Sep 19;12(9):680. doi: 10.3390/toxics12090680 (PMC11435579; doi:10.3390/toxics12090680)
Supplement: Supplementary file 1 [file toxics-12-00680-s001.zip]

Archive with 1 entries (1 files):
- toxics-3174088-supplementary.pdf
